# Supplementary material for: Comparison of associations suggests mainly distinct pools of genetic risk factors contribute to cisplatin-induced hearing loss and hearing difficulty in the general population
Source: Front Pharmacol. 2025 Aug 26;16:1577072. doi: 10.3389/fphar.2025.1577072 (PMC12417478; doi:10.3389/fphar.2025.1577072)
Supplement: Supplementary file 1 [file Table2.xlsx]

## Sheet: Supplemental Table 2A
Supplemental Table 2A. Summary of GTEx analysis results for the eQTL and sQTL roles of rs7952909.
-	eQTL_Gene	sQTL_Gene
1	MYO1H	MYO1H
2	KCTD10	KCTD10
3	MMAB	MMAB
4	LINC01486	LINC01486
5	RP11-256L11.3	RP11-256L11.3
6	RP11-968O1.5
7	UBE3B
8	UNG
9	ACACB
10	FOXN4
11	MVK

## Sheet: Supplemental Table 2B
Supplemental Table 2B. GTEx analysis results for eQTL role of rs7952909. NES, normalized effect size.
Gencode Id	Gene Symbol	Variant Id	SNP Id	P-Value	NES	Tissue
ENSG00000076555.15	ACACB	chr12_109370768_T_A_b38	rs7952909	8.4e-06	-0.098	Skin - Not Sun Exposed (Suprapubic)
ENSG00000139445.17	FOXN4	chr12_109370768_T_A_b38	rs7952909	5e-59	-0.76	Skin - Sun Exposed (Lower leg)
ENSG00000139445.17	FOXN4	chr12_109370768_T_A_b38	rs7952909	2.5e-45	-0.73	Skin - Not Sun Exposed (Suprapubic)
ENSG00000110906.12	KCTD10	chr12_109370768_T_A_b38	rs7952909	1.2e-12	-0.2	Esophagus - Mucosa
ENSG00000110906.12	KCTD10	chr12_109370768_T_A_b38	rs7952909	1.6e-08	-0.15	Cells - Cultured fibroblasts
ENSG00000110906.12	KCTD10	chr12_109370768_T_A_b38	rs7952909	4e-08	-0.16	Colon - Transverse
ENSG00000110906.12	KCTD10	chr12_109370768_T_A_b38	rs7952909	0.00011	-0.11	Colon - Sigmoid
ENSG00000256560.1	LINC01486	chr12_109370768_T_A_b38	rs7952909	3.4e-07	0.16	Testis
ENSG00000139428.11	MMAB	chr12_109370768_T_A_b38	rs7952909	1.5e-06	-0.11	Muscle - Skeletal
ENSG00000139428.11	MMAB	chr12_109370768_T_A_b38	rs7952909	0.00013	-0.11	Thyroid
ENSG00000139428.11	MMAB	chr12_109370768_T_A_b38	rs7952909	0.00016	-0.13	Nerve - Tibial
ENSG00000110921.13	MVK	chr12_109370768_T_A_b38	rs7952909	1.3e-08	-0.12	Skin - Sun Exposed (Lower leg)
ENSG00000110921.13	MVK	chr12_109370768_T_A_b38	rs7952909	6.2e-06	-0.11	Skin - Not Sun Exposed (Suprapubic)
ENSG00000110921.13	MVK	chr12_109370768_T_A_b38	rs7952909	2.5e-05	-0.14	Whole Blood
ENSG00000174527.9	MYO1H	chr12_109370768_T_A_b38	rs7952909	3.1e-19	0.5	Lung
ENSG00000174527.9	MYO1H	chr12_109370768_T_A_b38	rs7952909	0.00012	0.19	Testis
ENSG00000174527.9	MYO1H	chr12_109370768_T_A_b38	rs7952909	0.0002	-0.13	Esophagus - Mucosa
ENSG00000255655.1	RP11-256L11.3	chr12_109370768_T_A_b38	rs7952909	1.2e-09	0.32	Testis
ENSG00000256139.2	RP11-968O1.5	chr12_109370768_T_A_b38	rs7952909	1.7e-05	-0.19	Skin - Not Sun Exposed (Suprapubic)
ENSG00000151148.13	UBE3B	chr12_109370768_T_A_b38	rs7952909	5.5e-06	-0.17	Colon - Transverse
ENSG00000151148.13	UBE3B	chr12_109370768_T_A_b38	rs7952909	6.3e-05	0.24	Pituitary
ENSG00000151148.13	UBE3B	chr12_109370768_T_A_b38	rs7952909	7.4e-05	-0.072	Muscle - Skeletal
ENSG00000151148.13	UBE3B	chr12_109370768_T_A_b38	rs7952909	0.00011	-0.091	Cells - Cultured fibroblasts
ENSG00000076248.10	UNG	chr12_109370768_T_A_b38	rs7952909	9e-36	-0.31	Skin - Sun Exposed (Lower leg)
ENSG00000076248.10	UNG	chr12_109370768_T_A_b38	rs7952909	4.2e-24	-0.29	Skin - Not Sun Exposed (Suprapubic)

## Sheet: Supplemental Table 2C
Supplemental Table 2C. GTEx analysis results for the eQTL role of rs7952909. NES, normalized effect size.
Gencode Id	Gene Symbol	Variant Id	SNP Id	Intron Id	P-Value	NES	Tissue
ENSG00000110906.12	KCTD10	chr12_109370768_T_A_b38	rs7952909	109451813:109456118:clu_10196	2.1e-10	-0.39	Testis
ENSG00000256560.1	LINC01486	chr12_109370768_T_A_b38	rs7952909	109354435:109357129:clu_10189	3.8e-09	-0.26	Testis
ENSG00000139428.11	MMAB	chr12_109370768_T_A_b38	rs7952909	109561104:109561420:clu_5026	2.8e-16	-0.48	Muscle - Skeletal
ENSG00000139428.11	MMAB	chr12_109370768_T_A_b38	rs7952909	109561329:109561420:clu_6007	4.2e-15	0.46	Thyroid
ENSG00000139428.11	MMAB	chr12_109370768_T_A_b38	rs7952909	109561329:109561420:clu_5440	8.8e-13	0.42	Artery - Tibial
ENSG00000139428.11	MMAB	chr12_109370768_T_A_b38	rs7952909	109561329:109561420:clu_4727	1.6e-11	0.44	Cells - Cultured fibroblasts
ENSG00000139428.11	MMAB	chr12_109370768_T_A_b38	rs7952909	109561104:109561420:clu_6042	1.4e-10	-0.44	Lung
ENSG00000139428.11	MMAB	chr12_109370768_T_A_b38	rs7952909	109561104:109561420:clu_5647	1.4e-10	-0.44	Skin - Not Sun Exposed (Suprapubic)
ENSG00000139428.11	MMAB	chr12_109370768_T_A_b38	rs7952909	109561104:109561420:clu_6052	1.8e-10	-0.43	Nerve - Tibial
ENSG00000139428.11	MMAB	chr12_109370768_T_A_b38	rs7952909	109561329:109561420:clu_5248	3.3e-10	0.42	Esophagus - Muscularis
ENSG00000139428.11	MMAB	chr12_109370768_T_A_b38	rs7952909	109561104:109561420:clu_5866	1.8e-09	-0.38	Adipose - Subcutaneous
ENSG00000139428.11	MMAB	chr12_109370768_T_A_b38	rs7952909	109561329:109561420:clu_5617	3.3e-09	0.39	Adipose - Visceral (Omentum)
ENSG00000139428.11	MMAB	chr12_109370768_T_A_b38	rs7952909	109561104:109561420:clu_5811	3.5e-09	-0.38	Skin - Sun Exposed (Lower leg)
ENSG00000139428.11	MMAB	chr12_109370768_T_A_b38	rs7952909	109561104:109561420:clu_5086	4.2e-09	-0.41	Esophagus - Mucosa
ENSG00000139428.11	MMAB	chr12_109370768_T_A_b38	rs7952909	109561329:109561420:clu_4735	1.3e-08	0.58	Spleen
ENSG00000139428.11	MMAB	chr12_109370768_T_A_b38	rs7952909	109561104:109561420:clu_5144	2.4e-08	-0.43	Artery - Aorta
ENSG00000139428.11	MMAB	chr12_109370768_T_A_b38	rs7952909	109561329:109561420:clu_10222	2.7e-08	0.45	Testis
ENSG00000139428.11	MMAB	chr12_109370768_T_A_b38	rs7952909	109561329:109561420:clu_5445	1.4e-07	0.39	Colon - Transverse
ENSG00000139428.11	MMAB	chr12_109370768_T_A_b38	rs7952909	109561329:109561420:clu_4987	1.8e-07	0.38	Heart - Atrial Appendage
ENSG00000139428.11	MMAB	chr12_109370768_T_A_b38	rs7952909	109561329:109561420:clu_5700	2.8e-07	0.37	Breast - Mammary Tissue
ENSG00000139428.11	MMAB	chr12_109370768_T_A_b38	rs7952909	109561329:109561420:clu_4382	2.9e-07	0.38	Heart - Left Ventricle
ENSG00000139428.11	MMAB	chr12_109370768_T_A_b38	rs7952909	109561329:109561420:clu_4382	2.9e-07	0.38	Heart - Left Ventricle
ENSG00000139428.11	MMAB	chr12_109370768_T_A_b38	rs7952909	109561329:109561420:clu_5010	3.1e-07	0.41	Colon - Sigmoid
ENSG00000139428.11	MMAB	chr12_109370768_T_A_b38	rs7952909	109561104:109561420:clu_5003	1.3e-06	-0.42	Stomach
ENSG00000139428.11	MMAB	chr12_109370768_T_A_b38	rs7952909	109561329:109561420:clu_4360	2.2e-06	0.39	Pancreas
ENSG00000139428.11	MMAB	chr12_109370768_T_A_b38	rs7952909	109561329:109561420:clu_4360	2.2e-06	0.39	Pancreas
ENSG00000139428.11	MMAB	chr12_109370768_T_A_b38	rs7952909	109561329:109561420:clu_4464	3e-06	0.48	Adrenal Gland
ENSG00000174527.9	MYO1H	chr12_109370768_T_A_b38	rs7952909	109442272:109443514:clu_10203	4.9e-07	0.42	Testis
ENSG00000255655.1	RP11-256L11.3	chr12_109370768_T_A_b38	rs7952909	109451813:109456118:clu_10196	2.1e-10	-0.39	Testis
