# Supplementary material for: Comparison of associations suggests mainly distinct pools of genetic risk factors contribute to cisplatin-induced hearing loss and hearing difficulty in the general population
Source: Front Pharmacol. 2025 Aug 26;16:1577072. doi: 10.3389/fphar.2025.1577072 (PMC12417478; doi:10.3389/fphar.2025.1577072)
Supplement: Supplementary file 3 [file Table1.xlsx]

## Sheet: Supplemental_Table_1A
Supplemental Table 1A. Association p-values in Meta-study for the variants previously with reported association with hearing loss in cancer survivor. A Bonferroni-corrected threshold of 5.75E-04 was used to test for presence of a proxy variant within a 500 kb window, when the variant was missing in Meta-study. A linkage disequilibrium r2 theshold of 0.1 was used to determine if the proxy variant …
_	Study	rsID	Chr:Pos:A1:A2	p_Meta-study	SigPrxy_Var	PrxyVr_in_LD
1	Peters et al., 2000	rs1799735	1:11028025:CTC:CTCCTC	_	No	_
2	He et al., 2023	rs12729671	1:70148282:T:C	0.5215	_	_
3	Hurkmans et al., 2023	rs2800881	1:112133910:T:C	0.3935	_	_
4	Xu et al., 2015	rs13375736	1:161380911:A:G	0.4842	_	_
5	Xu et al., 2015	rs13029479	2:655222:A:G	0.7173	_	_
6	He et al., 2023	rs1054765	2:8811354:A:C	0.5893	_	_
7	Hurkmans et al., 2023	rs9973644	2:21648283:T:C	0.4118	_	_
8	Yang et al., 2013; Xu et al., 2015; Vos et al., 2016; Drogemoller et al., 2018	rs1872328	2:54395259:A:G	0.5833	_	_
9	Xu et al., 2015	rs72811707	2:56139436:A:G	_	No	_
10	Xu et al., 2015	rs17040599	2:118189068:T:C	0.5841	_	_
11	He et al., 2023	rs17010289	2:124346351:G:A	_	Yes	2:124346351:A:G _is_monomorphic_in_1KG
12	Meijer et al., 2021	rs10928931	2:130522107:C:G	0.8872	_	_
13	Meijer et al., 2021	rs62178885	2:133645476:A:G	0.4615	_	_
14	Xu et al., 2015	rs16845255	2:141818657:T:C	0.7251	_	_
15	Hurkmans et al., 2023	rs1365778	2:145305277:A:G	0.2665	_	_
16	Riedemann et al., 2008	rs2075252	2:170010985:T:C	0.5978	_	_
17	Choeyprasert et al., 2013	rs2228171	2:170053505:T:C	0.07214	_	_
18	Xu et al., 2015	rs7582822	2:172034918:A:G	0.8651	_	_
19	Spracklen et al., 2017	rs6721961	2:178130037:T:G	0.6979	_	_
20	He et al., 2023	rs2303832	2:179472292:A:T	0.26	_	_
21	He et al., 2023	rs66773189	2:186970324:T:TTCTC	0.09613	_	_
22	He et al., 2023	rs1485149	3:8013452:A:C	0.3926	_	_
23	Caronia et al., 2009; Lopes-Aguiar et al., 2017	rs2228001	3:14187449:T:G	0.5521	_	_
24	He et al., 2023	rs77982841	3:141770593:A:G	0.3898	_	_
25	Xu et al., 2015	rs6812702	4:38940833:A:G	0.6433	_	_
26	Hurkmans et al., 2023	rs7671702	4:99561695:T:C	0.7564	_	_
27	Xu et al., 2015	rs72670366	4:110069218:T:G	0.1905	_	_
28	Xu et al., 2015	rs7687690	4:182396586:T:G	0.8897	_	_
29	Garcia et al., 2023	rs7689930	4:182621264:A:G	0.8231	_	_
30	Xu et al., 2015	rs72696047	4:183127664:T:C	0.1019	_	_
31	He et al., 2023	rs117170288	5:12641583:A:G	_	No	_
32	He et al., 2023	rs72759616	5:31960647:T:G	0.4792	_	_
33	Xu et al., 2015	rs76596135	5:77349787:C:T	_	No	_
34	He et al., 2023	rs150941604	5:78578496:T:G	_	No	_
35	Xu et al., 2015	rs6865790	5:79870334:A:C	0.8567	_	_
36	He et al., 2023	rs73335760	5:174470036:G:A	_	Yes	No [Except_one_proxy_variant_absent in_1KG]
37	He et al., 2023	rs148673917	6:8298796:G:A	_	No	_
38	Ross et al., 2009; Pussegoda et al., 2013	rs12201199	6:18139802:A:T	0.4463	_	_
39	Meijer et al., 2021	rs75426794	6:28274651:A:G	0.2986	_	_
40	Meijer et al., 2021	rs9498000	6:148645188:A:G	0.8378	_	_
41	Brown et al., 2015	rs4880	6:160113872:A:G	0.8836	_	_
42	Lanvers-Kaminsky et al., 2015; Spracklen et al., 2017; Langer et al., 2020	rs316019	6:160670282:A:C	0.4356	_	_
43	He et al., 2023	rs7780370	7:45540264:C:G	0.9669	_	_
44	He et al., 2023	rs184839567	8:9696613:G:T	_	Yes	8:9696613:T:G_is_monomorphic_in_1KG
45	Xu et al., 2015	rs7003908	8:48770702:A:C	0.9464	_	_
46	He et al., 2023	rs2275994	8:102700230:T:C	0.7805	_	_
47	Xu et al., 2015	rs75652434	8:141458391:T:C	0.7802	_	_
48	He et al., 2023	rs34821216	9:33919723:A:AT	0.04312	_	_
49	Xu et al., 2015	rs78467621	9:80397403:G:T	_	No	_
50	Xu et al., 2012	rs10981694	9:115986409:T:G	0.803	_	_
51	He et al., 2023	rs143334999	10:23705239:A:G	_	No	_
52	Garcia et al., 2023	rs7098034	10:61115114:T:C	0.07709	_	_
53	He et al., 2023	rs375399598	10:101168886:G:GT	0.137	_	_
54	He et al., 2023	rs10885419	10:114893956:C:G	0.5096	_	_
55	Meijer et al., 2021	rs893507	10:133013187:T:C	0.887	_	_
56	He et al., 2023	rs2252728	10:135275358:T:G	0.06228	_	_
57	Oldenburg et al., 2007; Olgun et al., 2016; Drögemöller et al., 2017; Lui et al., 2018	rs1695	11:67352689:A:G	0.4678	_	_
58	Xu et al., 2015	rs34016463	12:41419434:A:G	0.1602	_	_
59	Hurkmans et al., 2023	rs11173964	12:61795352:T:C	0.3931	_	_
60	He et al., 2023	rs147791384	12:116980314:A:G	_	Yes	12:116980314:G:A _is_monomorphic_in_1KG
61	Meijer et al., 2021	rs61945410	12:125980301:T:C	0.9826	_	_
62	Hurkmans et al., 2023	rs11058553	12:126635113:A:G	0.1846	_	_
63	Meijer et al., 2021	rs966556	13:20749239:T:C	0.9044	_	_
64	Garcia et al., 2023	rs4389005	13:27399338:A:G	0.02462	_	_
65	Hurkmans et al., 2023	rs9285294	13:75672116:T:C	0.08591	_	_
66	Xu et al., 2015	rs13378674	13:76274802:A:G	0.2077	_	_
67	He et al., 2023	rs79938362	13:110743126:T:C	_	Yes	No
68	He et al., 2023	rs78144229	14:20947158:A:G	_	Yes	14:20947158:G:A _is_monomorphic_in_1KG
69	Hurkmans et al., 2023	rs12232092	14:22028781:A:G	0.4764	_	_
70	He et al., 2023	rs1050851	14:35872926:A:G	0.5162	_	_
71	Xu et al., 2015	rs73383962	15:34979959:C:T	_	Yes	No
72	Meijer et al., 2021	rs74032316	15:96571138:T:C	0.01743	_	_
73	He et al., 2023	rs184679167	16:56524823:A:G	_	Yes	No
74	Xu et al., 2015	rs74664465	16:83573299:A:G	0.8418	_	_
75	Xu et al., 2015	rs80283782	17:17545304:A:G	0.376	_	_
76	Pussegoda et al., 2013	rs1051640	17:48768486:A:G	0.9309	_	_
77	He et al., 2023	rs35467655	17:72240736:T:TA	0.1563	_	_
78	Drögemöller et al., 2017	rs4788863	17:73089852:T:C	0.03279	_	_
79	Xu et al., 2015	rs116841758	17:79832479:A:G	0.9153	_	_
80	Xu et al., 2015	rs12955708	18:10192951:T:C	0.1368	_	_
81	Xu et al., 2015	rs1498135	18:51458285:A:G	0.5808	_	_
82	He et al., 2023	rs117098517	18:56986855:T:C	_	No	_
83	He et al., 2023	rs143985325	19:21091519:C:T	_	No	_
84	Lopes-Aguiar et al., 2017; Lui et al., 2018	rs1799793	19:45867259:T:C	0.5109	_	_
85	He et al., 2023	rs75002211	20:21000138:T:C	_	No	_
86	He et al., 2023	rs201061882	21:33360958:T:TTC	0.5012	_	_
87	Pussegoda et al., 2013; Yang et al., 2013	rs4646316	22:19952132:T:C	0.9732	_	_
88	Ross et al., 2009; Pussegoda et al., 2013; Talach et al., 2016	rs9332377	22:19955692:T:C	0.8149	_	_

## Sheet: Supplemental_Table_1B
Supplemental Table 1B. Linkage disequilibrium estimates between the proxy variants that pass the Bonferroni threshold of significance and the missing variant in Meta-study.
Locus	Proxy_Var	Missing_Var	p-Meta-study	LD_R2	Reason
1	2:124554572:A:C	2:124346351:A:G	0.0005296	_	2:124346351:A:G _is_monomorphic_in_1KG
1	2:124598481:G:A	2:124346351:A:G	0.0002641	_	2:124346351:A:G _is_monomorphic_in_1KG
1	2:124634422:C:T	2:124346351:A:G	0.0003801	_	2:124346351:A:G _is_monomorphic_in_1KG
1	2:124844287:A:G	2:124346351:A:G	0.0004477	_	2:124346351:A:G _is_monomorphic_in_1KG
1	2:124844364:A:G	2:124346351:A:G	0.0004763	_	2:124346351:A:G _is_monomorphic_in_1KG
2	5:173991136:C:T	5:174470036:A:G	0.0005596	1.34098e-05	_
2	5:173995626:C:G	5:174470036:A:G	0.000519	2.2284e-05	_
2	5:174855640:CT:C	5:174470036:A:G	0.0005438	_	5:174855640:CT:C_is_absebt_in_1KG
2	5:174866298:A:G	5:174470036:A:G	0.0002113	0.00203328	_
2	5:174868700:G:A	5:174470036:A:G	4.904e-05	0.00204703	_
2	5:174870150:C:T	5:174470036:A:G	5.102e-05	0.00193851	_
2	5:174870902:A:G	5:174470036:A:G	6.968e-05	0.00193851	_
2	5:174872883:C:A	5:174470036:A:G	0.000478	0.000779324	_
2	5:174877271:A:C	5:174470036:A:G	0.0002097	0.00174385	_
2	5:174878194:C:CCTCTCT	5:174470036:A:G	3.867e-05	0.00011296	_
2	5:174880514:T:G	5:174470036:A:G	0.0001434	0.00196533	_
2	5:174881089:A:AAG	5:174470036:A:G	0.0002835	0.0019119	_
2	5:174881829:C:T	5:174470036:A:G	0.0001502	0.00196533	_
2	5:174882207:A:G	5:174470036:A:G	0.0002228	0.00195189	_
2	5:174882271:A:C	5:174470036:A:G	0.0001809	0.0019119	_
2	5:174882647:GA:G	5:174470036:A:G	5.48e-05	0.00217321	_
2	5:174883748:A:G	5:174470036:A:G	5.232e-05	0.00221626	_
2	5:174886121:C:T	5:174470036:A:G	0.0005566	0.000799578	_
2	5:174887421:T:A	5:174470036:A:G	0.0005322	0.000841048	_
2	5:174890313:G:T	5:174470036:A:G	0.0001585	0.000789411	_
2	5:174893183:A:G	5:174470036:A:G	0.0005443	0.000894728	_
2	5:174893557:T:C	5:174470036:A:G	0.0005667	0.000789411	_
2	5:174894459:C:A	5:174470036:A:G	0.0005451	0.000799578	_
2	5:174939464:C:T	5:174470036:A:G	0.0002216	0.000335752	_
3	8:10007312:T:A	8:9696613:T:G	0.0003093	_	8:9696613:T:G_is_monomorphic_in_1KG
3	8:10170339:C:T	8:9696613:T:G	0.0002597	_	8:9696613:T:G_is_monomorphic_in_1KG
3	8:10170545:A:G	8:9696613:T:G	0.0004809	_	8:9696613:T:G_is_monomorphic_in_1KG
3	8:10171322:T:G	8:9696613:T:G	0.0001759	_	8:9696613:T:G_is_monomorphic_in_1KG
3	8:9347042:A:T	8:9696613:T:G	0.0002759	_	8:9696613:T:G_is_monomorphic_in_1KG
3	8:9987231:A:C	8:9696613:T:G	0.0004387	_	8:9696613:T:G_is_monomorphic_in_1KG
4	12:116742079:C:CGTATTG	12:116980314:G:A	0.000141	_	12:116980314:G:A _is_monomorphic_in_1KG
5	13:110581669:T:C	13:110743126:C:T	0.0002834	0.00572306	_
5	13:110646959:A:G	13:110743126:C:T	0.0004024	0.000944888	_
5	13:110648819:G:A	13:110743126:C:T	0.0001408	0.000948655	_
5	13:110651131:C:T	13:110743126:C:T	0.0001317	0.000941136	_
5	13:110651942:G:A	13:110743126:C:T	0.0002846	0.000941136	_
5	13:110654389:A:G	13:110743126:C:T	0.0004993	0.0022762	_
5	13:111091231:A:G	13:110743126:C:T	0.0001086	0.000348593	_
5	13:111094302:T:G	13:110743126:C:T	0.000366	0.000352209	_
5	13:111108380:T:C	13:110743126:C:T	9.132e-05	0.000665	_
5	13:111108635:C:G	13:110743126:C:T	0.0001135	0.000656782	_
5	13:111108819:A:C	13:110743126:C:T	9.476e-05	0.000670524	_
5	13:111108874:C:A	13:110743126:C:T	0.0001074	0.000684497	_
5	13:111109157:G:A	13:110743126:C:T	7.213e-05	0.000670524	_
5	13:111109859:A:G	13:110743126:C:T	0.000115	0.000670524	_
5	13:111109882:A:G	13:110743126:C:T	0.0001882	0.00271236	_
5	13:111109960:T:C	13:110743126:C:T	8.841e-05	0.000670524	_
5	13:111110303:T:C	13:110743126:C:T	8.458e-05	0.000670524	_
5	13:111110418:G:C	13:110743126:C:T	8.728e-05	0.000670524	_
5	13:111110666:T:C	13:110743126:C:T	8.463e-05	0.000670524	_
5	13:111110674:C:G	13:110743126:C:T	9.073e-05	0.000684497	_
5	13:111110816:C:A	13:110743126:C:T	0.0002485	0.00271236	_
5	13:111111023:T:C	13:110743126:C:T	8.495e-05	0.000670524	_
5	13:111111043:G:A	13:110743126:C:T	8.578e-05	0.0006733	_
5	13:111111173:G:A	13:110743126:C:T	8.443e-05	0.000670524	_
5	13:111111235:G:A	13:110743126:C:T	7.135e-05	0.0006733	_
5	13:111111497:G:A	13:110743126:C:T	0.0002184	0.00271236	_
5	13:111111717:A:G	13:110743126:C:T	0.0001281	0.00068732	_
5	13:111111777:C:A	13:110743126:C:T	0.000116	0.000987143	_
5	13:111112219:T:C	13:110743126:C:T	0.0004585	0.0029459	_
5	13:111112222:A:AT	13:110743126:C:T	0.0001552	0.000684497	_
5	13:111112375:A:G	13:110743126:C:T	9.671e-05	0.000670524	_
5	13:111112743:T:C	13:110743126:C:T	9.542e-05	0.000670524	_
5	13:111113030:A:G	13:110743126:C:T	9.978e-05	0.000670524	_
5	13:111113172:A:G	13:110743126:C:T	0.0001006	0.000670524	_
5	13:111113191:C:T	13:110743126:C:T	0.0001221	0.00100697	_
5	13:111113306:T:G	13:110743126:C:T	0.0001001	0.000670524	_
5	13:111113394:T:A	13:110743126:C:T	0.0001931	0.00271236	_
5	13:111113540:A:G	13:110743126:C:T	0.0001011	0.000670524	_
5	13:111113608:T:G	13:110743126:C:T	0.0001041	0.000670524	_
5	13:111113637:T:G	13:110743126:C:T	0.000103	0.000670524	_
5	13:111113877:T:G	13:110743126:C:T	0.0001019	0.000670524	_
5	13:111114751:G:A	13:110743126:C:T	0.0001912	0.00269868	_
5	13:111114963:G:T	13:110743126:C:T	0.0001216	0.0006733	_
5	13:111115080:C:A	13:110743126:C:T	0.0001329	0.00100697	_
5	13:111115467:G:A	13:110743126:C:T	0.0001167	0.0006733	_
5	13:111115480:C:T	13:110743126:C:T	0.0001273	0.0006733	_
5	13:111115558:C:A	13:110743126:C:T	0.0001356	0.000667758	_
5	13:111115644:C:T	13:110743126:C:T	0.0001163	0.000667758	_
5	13:111115721:A:G	13:110743126:C:T	0.0001167	0.000667758	_
5	13:111115854:G:A	13:110743126:C:T	0.0001026	0.000667758	_
5	13:111116275:C:T	13:110743126:C:T	0.0001073	0.000667758	_
5	13:111116277:G:T	13:110743126:C:T	0.0001071	0.000667758	_
5	13:111116635:A:G	13:110743126:C:T	0.0001209	0.000667758	_
5	13:111116990:A:G	13:110743126:C:T	0.0001084	0.000667758	_
5	13:111117059:G:A	13:110743126:C:T	0.0001711	0.00267162	_
5	13:111117066:A:G	13:110743126:C:T	0.0001719	0.000667758	_
5	13:111117077:G:A	13:110743126:C:T	0.0001765	0.000667758	_
5	13:111117113:G:A	13:110743126:C:T	0.0001214	0.000667758	_
5	13:111117351:T:C	13:110743126:C:T	0.000114	0.000667758	_
5	13:111117568:A:G	13:110743126:C:T	0.0001247	0.000665	_
5	13:111117745:C:T	13:110743126:C:T	0.0001275	0.000676085	_
5	13:111118102:G:A	13:110743126:C:T	0.000177	0.000676085	_
5	13:111118221:T:C	13:110743126:C:T	0.0001426	0.000676085	_
5	13:111118546:T:G	13:110743126:C:T	0.0001698	0.0006733	_
5	13:111118574:A:G	13:110743126:C:T	0.0001683	0.000676085	_
5	13:111118615:A:T	13:110743126:C:T	0.0001429	0.000676085	_
5	13:111119052:C:G	13:110743126:C:T	0.0001677	0.000676085	_
5	13:111119077:A:G	13:110743126:C:T	0.0001629	0.000676085	_
5	13:111119146:A:T	13:110743126:C:T	0.0003349	0.00113475	_
5	13:111119296:A:G	13:110743126:C:T	0.0001755	0.000676085	_
5	13:111119620:C:T	13:110743126:C:T	0.0001773	0.0006733	_
5	13:111119654:T:C	13:110743126:C:T	0.0002043	0.0006733	_
5	13:111120089:G:A	13:110743126:C:T	0.0002529	0.000690152	_
5	13:111120684:AT:A	13:110743126:C:T	2.518e-05	0.00321084	_
5	13:111121199:G:A	13:110743126:C:T	0.000395	0.000667758	_
5	13:111121444:C:A	13:110743126:C:T	0.0004216	0.00121957	_
5	13:111121483:A:G	13:110743126:C:T	0.000464	0.000654061	_
5	13:111121717:A:G	13:110743126:C:T	0.0004725	0.000654061	_
6	14:21343403:CAG:C	14:20947158:G:A	0.0004144	_	14:20947158:G:A _is_monomorphic_in_1KG
6	14:21349508:C:T	14:20947158:G:A	0.0004344	_	14:20947158:G:A _is_monomorphic_in_1KG
6	14:21371406:CA:C	14:20947158:G:A	0.0002853	_	14:20947158:G:A _is_monomorphic_in_1KG
7	15:34783542:C:A	15:34979959:T:C	7.136e-05	2.40487e-05	_
7	15:34916232:A:C	15:34979959:T:C	0.0004361	2.00003e-05	_
7	15:34928944:T:C	15:34979959:T:C	0.0003926	2.00003e-05	_
7	15:35088203:A:G	15:34979959:T:C	2.528e-05	0.000634422	_
8	16:56379937:C:T	16:56524823:G:A	0.0001396	0.00128515	_
8	16:56381544:CT:C	16:56524823:G:A	0.000495	0.000503471	_
8	16:56403927:A:AGGGGAGGGGAGTC	16:56524823:G:A	0.0004039	0.0011035	_
8	16:56418716:AT:A	16:56524823:G:A	0.0002081	0.001052	_
8	16:56428008:C:T	16:56524823:G:A	0.0002775	0.00110791	_
8	16:56430571:C:T	16:56524823:G:A	0.0002785	0.00110791	_
8	16:56431613:A:G	16:56524823:G:A	0.0004156	0.00111233	_
8	16:56431964:A:C	16:56524823:G:A	0.0001171	0.00106888	_
8	16:56445147:CT:C	16:56524823:G:A	0.0003366	0.000956232	_
8	16:56446775:G:GA	16:56524823:G:A	0.0004031	0.00129035	_
